# Supplementary material for: Rates of Vaccine Evolution Show Strong Effects of Latency: Implications for Varicella Zoster Virus Epidemiology
Source: Mol Biol Evol. 2015 Jan 6;32(4):1020–8. doi: 10.1093/molbev/msu406 (PMC4379407; doi:10.1093/molbev/msu406)
Supplement: Supplementary Data [file supp_msu406_Table_S2.xlsx]

## Sheet: Sheet1
Strain	Collection date	Country of collection	Genbank Accession No	Reference
Dumas/Ref	Late 1970s	Netherlands	NC001348	Davison and Scott 1986
HJ0	1990s	Germany	AJ871403	Loparev et al. 2007
Var160	2007	NA	KC112914	Garces-Ayala et al.
vOka	1970 (vaccine)	NA	AB097932	Gomi et al. 2002
pOka	1970	NA	AB097933	Gomi et al. 2002
BC	2000	Canada	AY548171	Grose et al. 2004
MAV06	1989	SouthKorea	JF306641	Kim et al. 2011
84-7	1984	China	KC847290	Li et al. 2010
NH293	Dec-2000	USA	DQ674250	Loparev et al. 2007
SVETA	1999	Russia	EU154348	Loparev et al. 2007
HHV3/M2DR	2000	Morocco	DQ452050	Loparev et al. 2007
CA123	1990s	USA	DQ457052	Norberg et al. 2006
Ellen	1964	USA	JQ972913	Peters et al. 2012
LAX1	Early 1990s	USA	JQ972914	Peters et al. 2012
SD	1980	USA	DQ479953	Peters et al. 2012
Kel	2002	USA	DQ479954	Peters et al. 2012
11	1996	Canada	DQ479955	Peters et al. 2012
22	1998	Canada	DQ479956	Peters et al. 2012
03-500	2003	Canada	DQ479957	Peters et al. 2012
36	1998	Canada	DQ479958	Peters et al. 2012
49	1999	Canada	DQ479959	Peters et al. 2012
8	1995	Canada	DQ479960	Peters et al. 2012
32 passage 5	1976	USA	DQ479961	Peters et al. 2012
32 passage 22	1976	USA	DQ479962	Peters et al. 2012
32 passage 72	1976	USA	DQ479963	Peters et al. 2012
MSP	1995	USA	AY548170	Santos et al. 2000
VarilRix	1970 (vaccine)	NA	DQ008354	Tillieux et al. 2008
VariVax	1970 (vaccine)	NA	DQ008355	Tillieux et al. 2008
243/2000	23-Mar-2000	Germany	JN704690	Zell et al. 2012
1256/2004	08-Jul-2004	Germany	JN704691	Zell et al. 2012
667/2005	22-Apr-2005	Germany	JN704693	Zell et al. 2012
551/2005	05-Apr-2005	Germany	JN704692	Zell et al. 2012
1883/2007	07-Nov-2007	Germany	JN704694	Zell et al. 2012
432/2008	07-Feb-2008	Germany	JN704695	Zell et al. 2012
925/2008	01-Apr-2008	Germany	JN704696	Zell et al. 2012
1002/2008	09-Apr-2008	Germany	JN704697	Zell et al. 2012
1003/2008	09-Apr-2008	Germany	JN704698	Zell et al. 2012
2308/2003	22-Nov-2003	Germany	JN704699	Zell et al. 2012
003/2005	03-Jan-2005	Germany	JN704700	Zell et al. 2012
52/2007	08-Jan-2007	Germany	JN704701	Zell et al. 2012
405/2007	08-Mar-2007	Germany	JN704702	Zell et al. 2012
1219/2007	26-Jul-2007	Germany	JN704703	Zell et al. 2012
413/2000	18-May-2000	Germany	JN704704	Zell et al. 2012
875/2004	07-May-2004	Germany	JN704705	Zell et al. 2012
134/2005	24-Jan-2005	Germany	JN704706	Zell et al. 2012
446/2007	15-Mar-2007	Germany	JN704707	Zell et al. 2012
1805/2007	30-Oct-2007	Germany	JN704708	Zell et al. 2012
1483/2005	17-Sep-2005	Germany	JN704709	Zell et al. 2012
457/2008	08-Feb-2008	Germany	JN704710	Zell et al. 2012
References
Davison AJ, Scott JE (1986) The complete DNA sequence of varicella-zoster virus. J. Gen. Virol. 67: 1759-1816.
Gomi Y, Sunamachi H, Mori Y, Nagaike K, Takahashi M, Yamanishi K (2002) Comparison of the complete DNA sequences of the Oka varicella vaccine and its parental virus. J. Virol. 76: 11447-11459.
Grose C, Tyler S, Peters G, Hiebert J, Stephens GM, Ruyechan WT, Jackson W, Storlie J, Tipples GA (2004) Complete DNA sequence analyses of the first two varicella-zoster virus glycoprotein E (D150N) mutant viruses found in North America: evolution of genotypes with an accelerated cell spread phenotype. J. Virol. 78: 6799-6807.
Kim JI, Jung GS, Kim YY, Ji GY, Kim HS, Wang WD, Park HS, Park SY, Kim GH, Kwon SN, Lee KM, Ahn JH, Yoon Y, Lee CH (2011) Sequencing and characterization of Varicella-zoster virus vaccine strain SuduVax. Virol. J. 8: 547.
Li X, Wang XX, Zhang Z-Y (2010) Sequencing of Whole Genome of Varicella-Zoster Virus 84-7 Strain [J]. Chinese Journal of Biologicals 1: 003.
Loparev VN, Rubtcova EN, Bostik V, Govil D, Birch CJ, Druce JD, Schmid DS, Croxson MC (2007) Identification of five major and two minor genotypes of varicella-zoster virus strains: a practical two-amplicon approach used to genotype clinical isolates in Australia and New Zealand. J. Virol. 81: 12758-12765.
Norberg P, Liljeqvist JA, Bergström T, Sammons S, Schmid DS, Loparev VN (2006) Complete-genome phylogenetic approach to varicella-zoster virus evolution: genetic divergence and evidence for recombination. J. Virol. 80: 9569-9576.
Peters GA, Tyler SD, Carpenter JE, Jackson W, Mori Y, Arvin AM, Grose C (2012) The attenuated genotype of varicella-zoster virus includes an ORF0 transitional stop codon mutation. J. Virol. 86: 10695-10703.
Santos RA, Hatfield CC, Cole NL, Padilla JA, Moffat JF, Arvin AM, Ruyechan WT, Hay J, Grose C (2000) Varicella-zoster virus gE escape mutant VZV-MSP exhibits an accelerated cell-to-cell spread phenotype in both infected cell cultures and SCID-hu mice. Virology 275: 306-317.
Tillieux SL, Halsey WS, Thomas ES, Voycik JJ, Sathe GM, Vassilev V (2008) Complete DNA sequences of two oka strain varicella-zoster virus genomes. J. Virol. 82: 11023-11044.
Zell R, Taudien S, Pfaff F, Wutzler P, Platzer M, Sauerbrei A (2012) Sequencing of 21 varicella-zoster virus genomes reveals two novel genotypes and evidence of recombination. J. Virol. 86: 1608-1622.
