# Supplementary material for: Rates of Vaccine Evolution Show Strong Effects of Latency: Implications for Varicella Zoster Virus Epidemiology
Source: Mol Biol Evol. 2015 Jan 6;32(4):1020–8. doi: 10.1093/molbev/msu406 (PMC4379407; doi:10.1093/molbev/msu406)
Supplement: Supplementary Data [file supp_msu406_Table_S1.xls]

## Sheet: Table S1
		Vaccine consensus sequence							Fixed vaccine sites only
Sample	cutoff_frequency	p	d	pn	ps	dn	ds		p	d	pn	ps	dn	ds
A171B	0.02	50	4	31	16	3	2		46	2	27	15	2	0
A171B	0.05	7	6	6	1	4	2		6	2	5	1	2	0
A171B	0.1	4	7	4	0	5	2		4	2	4	0	2	0
A171B	0.15	3	7	3	0	5	2		3	2	3	0	2	0
A171B	0.2	3	7	3	0	5	2		3	2	3	0	2	0
A171B	0.25	2	8	2	0	6	2		2	3	2	0	3	0
A171B	0.3	2	8	2	0	6	2		2	3	2	0	3	0
A171B	0.35	1	8	1	0	6	2		1	3	1	0	3	0
A182B	0.02	93	7	60	27	3	3		32	1	22	9	1	0
A182B	0.05	43	8	27	11	3	4		11	1	9	1	1	0
A182B	0.1	13	8	8	4	3	4		3	1	2	0	1	0
A182B	0.15	3	8	1	2	3	4		0	1	0	0	1	0
A182B	0.2	1	8	0	1	3	4		0	1	0	0	1	0
A182B	0.25	1	8	0	1	3	4		0	1	0	0	1	0
A182B	0.3	0	8	0	0	3	4		0	1	0	0	1	0
A182B	0.35	0	8	0	0	3	4		0	1	0	0	1	0
A185B	0.02	85	13	57	21	7	4		20	3	16	3	1	2
A185B	0.05	27	13	20	7	7	4		3	3	2	0	1	2
A185B	0.1	12	13	9	3	7	4		2	3	2	0	1	2
A185B	0.15	3	13	2	1	7	4		0	3	0	0	1	2
A185B	0.2	1	13	0	1	7	4		0	3	0	0	1	2
A185B	0.25	0	13	0	0	7	4		0	3	0	0	1	2
A185B	0.3	0	13	0	0	7	4		0	3	0	0	1	2
A185B	0.35	0	13	0	0	7	4		0	3	0	0	1	2
K11	0.02	21	6	15	6	1	3		15	2	11	4	1	1
K11	0.05	5	6	2	3	1	3		2	2	0	2	1	1
K11	0.1	2	6	1	1	1	3		1	2	0	1	1	1
K11	0.15	0	6	0	0	1	3		0	2	0	0	1	1
K11	0.2	0	6	0	0	1	3		0	2	0	0	1	1
K11	0.25	0	6	0	0	1	3		0	2	0	0	1	1
K11	0.3	0	6	0	0	1	3		0	2	0	0	1	1
K11	0.35	0	6	0	0	1	3		0	2	0	0	1	1
L53	0.02	52	5	28	12	3	1		32	2	17	5	2	0
L53	0.05	6	12	4	2	4	5		1	3	1	0	2	1
L53	0.1	1	13	0	1	5	5		0	3	0	0	2	1
L53	0.15	0	14	0	0	5	6		0	3	0	0	2	1
L53	0.2	0	14	0	0	5	6		0	3	0	0	2	1
L53	0.25	0	14	0	0	5	6		0	3	0	0	2	1
L53	0.3	0	14	0	0	5	6		0	3	0	0	2	1
L53	0.35	0	14	0	0	5	6		0	3	0	0	2	1
O27	0.02	136	8	87	19	4	4		131	1	84	17	0	1
O27	0.05	13	10	7	6	4	4		12	1	7	5	0	1
O27	0.1	4	10	3	1	4	4		4	1	3	1	0	1
O27	0.15	2	10	2	0	4	4		2	1	2	0	0	1
O27	0.2	0	11	0	0	5	4		0	2	0	0	1	1
O27	0.25	0	11	0	0	5	4		0	2	0	0	1	1
O27	0.3	0	11	0	0	5	4		0	2	0	0	1	1
O27	0.35	0	11	0	0	5	4		0	2	0	0	1	1
Q27	0.02	9	10	7	2	3	5		2	3	2	0	1	1
Q27	0.05	0	10	0	0	3	5		0	3	0	0	1	1
Q27	0.1	0	10	0	0	3	5		0	3	0	0	1	1
Q27	0.15	0	10	0	0	3	5		0	3	0	0	1	1
Q27	0.2	0	10	0	0	3	5		0	3	0	0	1	1
Q27	0.25	0	10	0	0	3	5		0	3	0	0	1	1
Q27	0.3	0	10	0	0	3	5		0	3	0	0	1	1
Q27	0.35	0	10	0	0	3	5		0	3	0	0	1	1
R3	0.02	160	0	101	42	0	0		143	0	91	37	0	0
R3	0.05	22	1	15	5	0	0		16	0	12	3	0	0
R3	0.1	7	3	4	2	1	1		3	1	2	1	1	0
R3	0.15	3	5	2	1	1	2		2	1	1	1	1	0
R3	0.2	1	6	1	0	1	3		1	2	1	0	1	1
R3	0.25	1	6	1	0	1	3		1	2	1	0	1	1
R3	0.3	0	6	0	0	1	3		0	2	0	0	1	1
R3	0.35	0	6	0	0	1	3		0	2	0	0	1	1
R43	0.02	22	4	16	5	3	1		10	2	8	1	2	0
R43	0.05	6	4	5	1	3	1		2	2	2	0	2	0
R43	0.1	3	4	3	0	3	1		0	2	0	0	2	0
R43	0.15	2	5	2	0	4	1		0	2	0	0	2	0
R43	0.2	2	5	2	0	4	1		0	2	0	0	2	0
R43	0.25	1	5	1	0	4	1		0	2	0	0	2	0
R43	0.3	0	5	0	0	4	1		0	2	0	0	2	0
R43	0.35	0	5	0	0	4	1		0	2	0	0	2	0
R52	0.02	51	11	32	14	5	5		47	2	31	12	1	0
R52	0.05	21	11	12	6	5	5		18	2	11	5	1	0
R52	0.1	8	12	6	1	5	6		6	2	5	1	1	0
R52	0.15	6	12	4	1	5	6		4	2	3	1	1	0
R52	0.2	6	12	4	1	5	6		4	2	3	1	1	0
R52	0.25	4	12	2	1	5	6		2	2	1	1	1	0
R52	0.3	3	12	2	1	5	6		2	2	1	1	1	0
R52	0.35	3	12	2	1	5	6		2	2	1	1	1	0
T17	0.02	23	1	8	11	0	1		7	1	5	2	0	1
T17	0.05	9	6	2	5	1	3		3	1	1	2	0	1
T17	0.1	2	9	1	0	1	5		1	2	1	0	0	2
T17	0.15	1	10	1	0	1	5		1	2	1	0	0	2
T17	0.2	1	10	1	0	1	5		1	2	1	0	0	2
T17	0.25	1	10	1	0	1	5		1	2	1	0	0	2
T17	0.3	1	10	1	0	1	5		1	2	1	0	0	2
T17	0.35	1	10	1	0	1	5		1	2	1	0	0	2
T25	0.02	50	0	22	20	0	0		21	0	11	5	0	0
T25	0.05	27	0	9	15	0	0		7	0	3	4	0	0
T25	0.1	16	2	6	9	0	2		4	0	1	3	0	0
T25	0.15	12	2	5	6	0	2		3	0	1	2	0	0
T25	0.2	7	4	3	4	1	3		3	0	1	2	0	0
T25	0.25	5	6	2	3	2	4		3	0	1	2	0	0
T25	0.3	2	8	1	1	3	5		1	2	0	1	1	1
T25	0.35	2	8	1	1	3	5		1	2	0	1	1	1
T61	0.02	47	14	25	16	9	3		43	7	21	16	5	1
T61	0.05	15	14	5	8	9	3		15	7	5	8	5	1
T61	0.1	5	17	0	4	11	4		5	10	0	4	7	2
T61	0.15	3	18	0	2	11	5		3	11	0	2	7	3
T61	0.2	1	18	0	1	11	5		1	11	0	1	7	3
T61	0.25	1	18	0	1	11	5		1	11	0	1	7	3
T61	0.3	0	18	0	0	11	5		0	11	0	0	7	3
T61	0.35	0	18	0	0	11	5		0	11	0	0	7	3
v76	0.02	17	8	9	4	5	3		12	3	7	2	1	2
v76	0.05	1	8	0	0	5	3		0	3	0	0	1	2
v76	0.1	1	8	0	0	5	3		0	3	0	0	1	2
v76	0.15	1	8	0	0	5	3		0	3	0	0	1	2
v76	0.2	0	9	0	0	5	3		0	3	0	0	1	2
v76	0.25	0	9	0	0	5	3		0	3	0	0	1	2
v76	0.3	0	9	0	0	5	3		0	3	0	0	1	2
v76	0.35	0	9	0	0	5	3		0	3	0	0	1	2
VR1	0.02	44	2	20	10	1	0		21	2	4	6	1	0
VR1	0.05	29	2	15	4	1	0		11	2	3	1	1	0
VR1	0.1	19	2	9	3	1	0		6	2	2	0	1	0
VR1	0.15	16	2	9	3	1	0		3	2	2	0	1	0
VR1	0.2	15	2	8	3	1	0		3	2	2	0	1	0
VR1	0.25	12	4	7	2	1	1		2	3	2	0	1	0
VR1	0.3	11	5	6	2	2	1		2	3	2	0	1	0
VR1	0.35	6	7	3	2	3	1		2	3	2	0	1	0
VR2	0.02	25	8	16	7	2	3		17	2	10	5	0	0
VR2	0.05	8	9	5	3	2	4		6	2	3	3	0	0
VR2	0.1	3	9	2	1	2	4		2	2	1	1	0	0
VR2	0.15	2	10	2	0	2	5		1	3	1	0	0	1
VR2	0.2	1	11	1	0	3	5		1	3	1	0	0	1
VR2	0.25	1	11	1	0	3	5		1	3	1	0	0	1
VR2	0.3	1	11	1	0	3	5		1	3	1	0	0	1
VR2	0.35	1	11	1	0	3	5		1	3	1	0	0	1
VR5	0.02	38	0	20	16	0	0		10	0	8	2	0	0
VR5	0.05	11	5	5	6	2	3		3	0	2	1	0	0
VR5	0.1	3	10	2	1	3	7		0	2	0	0	1	1
VR5	0.15	2	11	2	0	3	8		0	2	0	0	1	1
VR5	0.2	2	11	2	0	3	8		0	2	0	0	1	1
VR5	0.25	1	12	1	0	4	8		0	2	0	0	1	1
VR5	0.3	1	12	1	0	4	8		0	2	0	0	1	1
VR5	0.35	0	13	0	0	5	8		0	2	0	0	1	1
ZR1	0.02	21	9	13	7	6	3		16	5	10	5	4	1
ZR1	0.05	5	9	2	3	6	3		3	5	1	2	4	1
ZR1	0.1	3	9	1	2	6	3		1	5	0	1	4	1
ZR1	0.15	3	9	1	2	6	3		1	5	0	1	4	1
ZR1	0.2	2	9	0	2	6	3		1	5	0	1	4	1
ZR1	0.25	1	9	0	1	6	3		1	5	0	1	4	1
ZR1	0.3	1	9	0	1	6	3		1	5	0	1	4	1
ZR1	0.35	1	9	0	1	6	3		1	5	0	1	4	1
ZR2	0.02	18	5	11	5	4	1		11	2	6	3	2	0
ZR2	0.05	5	5	4	0	4	1		3	2	2	0	2	0
ZR2	0.1	1	6	1	0	4	1		1	3	1	0	2	0
ZR2	0.15	0	6	0	0	4	1		0	3	0	0	2	0
ZR2	0.2	0	6	0	0	4	1		0	3	0	0	2	0
ZR2	0.25	0	6	0	0	4	1		0	3	0	0	2	0
ZR2	0.3	0	6	0	0	4	1		0	3	0	0	2	0
ZR2	0.35	0	6	0	0	4	1		0	3	0	0	2	0
ZR3	0.02	17	6	13	4	3	3		9	0	7	2	0	0
ZR3	0.05	3	6	2	1	3	3		1	0	0	1	0	0
ZR3	0.1	1	6	1	0	3	3		0	0	0	0	0	0
ZR3	0.15	1	6	1	0	3	3		0	0	0	0	0	0
ZR3	0.2	1	6	1	0	3	3		0	0	0	0	0	0
ZR3	0.25	0	7	0	0	4	3		0	0	0	0	0	0
ZR3	0.3	0	7	0	0	4	3		0	0	0	0	0	0
ZR3	0.35	0	7	0	0	4	3		0	0	0	0	0	0
ZR4	0.02	43	5	27	11	1	3		27	0	17	7	0	0
ZR4	0.05	16	5	10	3	1	3		5	0	3	1	0	0
ZR4	0.1	14	5	9	2	1	3		4	0	3	0	0	0
ZR4	0.15	10	6	6	1	1	4		3	0	2	0	0	0
ZR4	0.2	9	6	5	1	1	4		3	0	2	0	0	0
ZR4	0.25	5	9	3	0	2	5		2	0	1	0	0	0
ZR4	0.3	5	9	3	0	2	5		2	0	1	0	0	0
ZR4	0.35	4	9	2	0	2	5		1	0	0	0	0	0
ZR5	0.02	17	9	13	3	2	7		9	1	9	0	0	1
ZR5	0.05	5	10	4	1	2	7		3	1	3	0	0	1
ZR5	0.1	1	10	1	0	2	7		1	1	1	0	0	1
ZR5	0.15	1	10	1	0	2	7		1	1	1	0	0	1
ZR5	0.2	1	10	1	0	2	7		1	1	1	0	0	1
ZR5	0.25	0	11	0	0	3	7		0	2	0	0	1	1
ZR5	0.3	0	11	0	0	3	7		0	2	0	0	1	1
ZR5	0.35	0	11	0	0	3	7		0	2	0	0	1	1
						Sites	All	101064					Sites	All	100847
							Nonsynonymous	70034						Nonsynonymous	69615.3
							Synonymous	20764						Synonymous	20621.7
